# Supplementary material for: Taxonomic notes on two sibling species of Metellina from Asia (Araneae, Tetragnathidae)
Source: Zookeys. 2017 Sep 4;(695):75–88. doi: 10.3897/zookeys.695.13611 (PMC5673836; doi:10.3897/zookeys.695.13611)
Supplement: XML Treatment for Metellina [file zookeys.695.13611-treatment1.xml]

<!DOCTYPE tp:taxon-treatment
  PUBLIC "-//TaxonX//DTD Taxonomic Treatment Publishing DTD v0 20100105//EN" "tax-treatment-NSO.dtd">
<tp:taxon-treatment xmlns:tp="http://www.plazi.org/taxpub"><tp:treatment-meta><kwd-group><label>Taxon classification</label><kwd><named-content xmlns:xlink="http://www.w3.org/1999/xlink" content-type="kingdom">Animalia</named-content></kwd><kwd><named-content xmlns:xlink="http://www.w3.org/1999/xlink" content-type="order">Araneae</named-content></kwd><kwd><named-content xmlns:xlink="http://www.w3.org/1999/xlink" content-type="family">Tetragnathidae</named-content></kwd></kwd-group><mixed-citation publication-type="journal"><person-group><name><surname>Özkütük</surname><given-names>Recep Sulhi</given-names></name><name><surname>Marusik</surname><given-names>Yuri M.</given-names></name><name><surname>Kunt</surname><given-names>Kadir Boğaç</given-names></name><name><surname>Elverici</surname><given-names>Mert</given-names></name></person-group><article-title>Taxonomic notes on two sibling species of <italic><tp:taxon-name><tp:taxon-name-part taxon-name-part-type="genus" reg="Metellina">Metellina</tp:taxon-name-part></tp:taxon-name></italic> from Asia (<tp:taxon-name><tp:taxon-name-part taxon-name-part-type="order">Araneae</tp:taxon-name-part></tp:taxon-name>, <tp:taxon-name><tp:taxon-name-part taxon-name-part-type="family">Tetragnathidae</tp:taxon-name-part></tp:taxon-name>)</article-title><source>Zookeys</source><day>4</day><month>9</month><year>2017</year><volume>2017</volume><issue>695</issue><fpage>75</fpage><lpage>88</lpage><pub-id pub-id-type="doi">10.3897/zookeys.695.13611</pub-id></mixed-citation></tp:treatment-meta><tp:nomenclature><tp:taxon-name>
            <tp:taxon-name-part taxon-name-part-type="genus" reg="Metellina">Metellina</tp:taxon-name-part>
          </tp:taxon-name><tp:taxon-authority>Chamberlin &amp; Ivie, 1941</tp:taxon-authority><tp:nomenclature-citation-list><tp:nomenclature-citation><tp:taxon-name>
                <tp:taxon-name-part taxon-name-part-type="genus" reg="Metellina">Metellina</tp:taxon-name-part>
              </tp:taxon-name><comment>Chamberlin &amp; Ivie, 1941: 14; <xref ref-type="bibr" rid="B9">Levi 1980</xref>: 32; <xref ref-type="bibr" rid="B1">Álvarez-Padilla and Hormiga 2011</xref>: 779.</comment></tp:nomenclature-citation></tp:nomenclature-citation-list></tp:nomenclature><tp:treatment-sec sec-type="type species" id="SECID0EKBNV"><title>Type species.</title><p><italic><tp:taxon-name><tp:taxon-name-part taxon-name-part-type="genus" reg="Pachygnatha">Pachygnatha</tp:taxon-name-part> <tp:taxon-name-part taxon-name-part-type="species" reg="curtisi">curtisi</tp:taxon-name-part></tp:taxon-name></italic> McCook, 1894 from California.</p></tp:treatment-sec><tp:treatment-sec sec-type="diagnosis" id="SECID0EOHAC"><title>Diagnosis.</title><p>See <xref ref-type="bibr" rid="B9">Levi (1980)</xref> and <xref ref-type="bibr" rid="B1">Álvarez-Padilla and Hormiga (2011)</xref>.</p></tp:treatment-sec><ref-list><ref id="B9"><mixed-citation xmlns:xlink="http://www.w3.org/1999/xlink" xlink:type="simple">
          <person-group><name name-style="western"><surname>Levi</surname><given-names>HW</given-names></name></person-group> (<year>1980</year>) <article-title>The orb-weaver genus <italic><tp:taxon-name><tp:taxon-name-part taxon-name-part-type="genus">Mecynogea</tp:taxon-name-part></tp:taxon-name></italic>, the subfamily <tp:taxon-name><tp:taxon-name-part taxon-name-part-type="subfamily">Metinae</tp:taxon-name-part></tp:taxon-name> and the genera <italic><tp:taxon-name><tp:taxon-name-part taxon-name-part-type="genus">Pachygnatha</tp:taxon-name-part></tp:taxon-name></italic>, <italic><tp:taxon-name><tp:taxon-name-part taxon-name-part-type="genus">Glenognatha</tp:taxon-name-part></tp:taxon-name></italic> and <italic><tp:taxon-name><tp:taxon-name-part taxon-name-part-type="genus">Azilia</tp:taxon-name-part></tp:taxon-name></italic> of the subfamily <tp:taxon-name><tp:taxon-name-part taxon-name-part-type="subfamily">Tetragnathinae</tp:taxon-name-part></tp:taxon-name> north of Mexico (<tp:taxon-name><tp:taxon-name-part taxon-name-part-type="order">Araneae</tp:taxon-name-part></tp:taxon-name>: <tp:taxon-name><tp:taxon-name-part taxon-name-part-type="family">Araneidae</tp:taxon-name-part></tp:taxon-name>).</article-title> <source>Bulletin of the Museum of Comparative Zoology at Harvard College</source> <volume>149</volume>: <fpage>1</fpage>–<lpage>74</lpage>.</mixed-citation></ref><ref id="B1"><mixed-citation xmlns:xlink="http://www.w3.org/1999/xlink" xlink:type="simple">
          <person-group><name name-style="western"><surname>Álvarez-Padilla</surname><given-names>F</given-names></name><name name-style="western"><surname>Hormiga</surname><given-names>G</given-names></name></person-group> (<year>2011</year>) <article-title>Morphological and phylogenetic atlas of the orb-weaving spider family <tp:taxon-name><tp:taxon-name-part taxon-name-part-type="family">Tetragnathidae</tp:taxon-name-part></tp:taxon-name> (<tp:taxon-name><tp:taxon-name-part taxon-name-part-type="order">Araneae</tp:taxon-name-part></tp:taxon-name>: <tp:taxon-name><tp:taxon-name-part taxon-name-part-type="superfamily">Araneoidea</tp:taxon-name-part></tp:taxon-name>).</article-title> <source>Zoological Journal of the Linnean Society</source> <volume>162</volume>: <fpage>713</fpage>–<lpage>879</lpage>.</mixed-citation></ref></ref-list></tp:taxon-treatment>
