# Supplementary material for: Taxonomic notes on two sibling species of Metellina from Asia (Araneae, Tetragnathidae)
Source: Zookeys. 2017 Sep 4;(695):75–88. doi: 10.3897/zookeys.695.13611 (PMC5673836; doi:10.3897/zookeys.695.13611)
Supplement: XML Treatment for Metellina orientalis [file zookeys.695.13611-treatment2.xml]

<!DOCTYPE tp:taxon-treatment
  PUBLIC "-//TaxonX//DTD Taxonomic Treatment Publishing DTD v0 20100105//EN" "tax-treatment-NSO.dtd">
<tp:taxon-treatment xmlns:tp="http://www.plazi.org/taxpub"><tp:treatment-meta><kwd-group><label>Taxon classification</label><kwd><named-content xmlns:xlink="http://www.w3.org/1999/xlink" content-type="kingdom">Animalia</named-content></kwd><kwd><named-content xmlns:xlink="http://www.w3.org/1999/xlink" content-type="order">Araneae</named-content></kwd><kwd><named-content xmlns:xlink="http://www.w3.org/1999/xlink" content-type="family">Tetragnathidae</named-content></kwd></kwd-group><mixed-citation publication-type="journal"><person-group><name><surname>Özkütük</surname><given-names>Recep Sulhi</given-names></name><name><surname>Marusik</surname><given-names>Yuri M.</given-names></name><name><surname>Kunt</surname><given-names>Kadir Boğaç</given-names></name><name><surname>Elverici</surname><given-names>Mert</given-names></name></person-group><article-title>Taxonomic notes on two sibling species of <italic><tp:taxon-name><tp:taxon-name-part taxon-name-part-type="genus" reg="Metellina">Metellina</tp:taxon-name-part></tp:taxon-name></italic> from Asia (<tp:taxon-name><tp:taxon-name-part taxon-name-part-type="order">Araneae</tp:taxon-name-part></tp:taxon-name>, <tp:taxon-name><tp:taxon-name-part taxon-name-part-type="family">Tetragnathidae</tp:taxon-name-part></tp:taxon-name>)</article-title><source>Zookeys</source><day>4</day><month>9</month><year>2017</year><volume>2017</volume><issue>695</issue><fpage>75</fpage><lpage>88</lpage><pub-id pub-id-type="doi">10.3897/zookeys.695.13611</pub-id></mixed-citation></tp:treatment-meta><tp:nomenclature><tp:taxon-name>
            <tp:taxon-name-part taxon-name-part-type="genus" reg="Metellina">Metellina</tp:taxon-name-part>
            <tp:taxon-name-part taxon-name-part-type="species" reg="orientalis">orientalis</tp:taxon-name-part>
          </tp:taxon-name><tp:taxon-authority>(Spassky, 1932)</tp:taxon-authority><xref ref-type="fig" rid="F1">Figs 1–6</xref><xref ref-type="fig" rid="F2">, 9–10</xref><xref ref-type="fig" rid="F4">, 17–19</xref><xref ref-type="fig" rid="F5">, 23–25</xref><xref ref-type="fig" rid="F5">, 29</xref><xref ref-type="fig" rid="F6">, 30–33</xref><xref ref-type="fig" rid="F7">, 34–36</xref><xref ref-type="fig" rid="F7">, 39</xref><xref ref-type="fig" rid="F9">, 47</xref><tp:nomenclature-citation-list><tp:nomenclature-citation><tp:taxon-name><tp:taxon-name-part taxon-name-part-type="genus" reg="Meta">Meta</tp:taxon-name-part> <tp:taxon-name-part taxon-name-part-type="species" reg="orientalis">orientalis</tp:taxon-name-part></tp:taxon-name><comment>Spassky, 1932: 184, f. 5–8 (♂♀). </comment></tp:nomenclature-citation><tp:nomenclature-citation><tp:taxon-name>
                <tp:taxon-name-part taxon-name-part-type="genus" reg="Metellina">Metellina</tp:taxon-name-part> <tp:taxon-name-part taxon-name-part-type="species" reg="orientalis">orientalis</tp:taxon-name-part></tp:taxon-name><comment>: <xref ref-type="bibr" rid="B11">Marusik 1985</xref>: 139; <xref ref-type="bibr" rid="B12">Marusik 1986</xref>: 19, f. 1.1–3 (♂♀); <xref ref-type="bibr" rid="B10">Malek Hosseini et al. 2015</xref>: 92, f. 3a–c (♂).</comment></tp:nomenclature-citation></tp:nomenclature-citation-list></tp:nomenclature><tp:treatment-sec sec-type="Examined specimens" id="SECID0EKLAC"><title>Examined specimens.</title><p>TURKEY: <bold><italic>Konya</italic></bold> Province: 1♂, 2♀ (<named-content xmlns:xlink="http://www.w3.org/1999/xlink" content-type="dwc:institutional_code" xlink:type="simple">AUZM</named-content>), Seydişehir District, Kuyucak Mountain, Kalafat Hill, Ferzene Cave (<named-content xmlns:xlink="http://www.w3.org/1999/xlink" content-type="dwc:verbatimCoordinates" xlink:type="simple"><named-content content-type="geo-json" specific-use="{&#34;type&#34;:&#34;Point&#34;,&#34;coordinates&#34;:[31.833917,37.380344]}" id="NCID0E2LAC" xlink:type="simple">37°22'49.24"N 31°50'2.10"E</named-content></named-content>), 27.03.2011 (R.S. Özkütük); 5♀ (<named-content xmlns:xlink="http://www.w3.org/1999/xlink" content-type="dwc:institutional_code" xlink:type="simple">AUZM</named-content>), Derebucak District, Çamlık Town, Körükini Cave (<named-content xmlns:xlink="http://www.w3.org/1999/xlink" content-type="dwc:verbatimCoordinates" xlink:type="simple"><named-content content-type="geo-json" specific-use="{&#34;type&#34;:&#34;Point&#34;,&#34;coordinates&#34;:[31.627369,37.348317]}" id="NCID0EIMAC" xlink:type="simple">37°20'53.94"N 31°37'38.53"E</named-content></named-content>), 10.06.2011 (K.B. Kunt); 1♂, 2♀ (<named-content xmlns:xlink="http://www.w3.org/1999/xlink" content-type="dwc:institutional_code" xlink:type="simple">AUZM</named-content>), Derebucak District, Çamlık Town, Döllüönüini Cave (<named-content xmlns:xlink="http://www.w3.org/1999/xlink" content-type="dwc:verbatimCoordinates" xlink:type="simple"><named-content content-type="geo-json" specific-use="{&#34;type&#34;:&#34;Point&#34;,&#34;coordinates&#34;:[31.620867,37.338994]}" id="NCID0EVMAC" xlink:type="simple">37°20'20.38"N 31°37'15.12"E</named-content></named-content>), 10.07.2011 (R.S. Özkütük). <bold><italic>Erzincan</italic></bold> Province, 2♂, 4♀ (<named-content xmlns:xlink="http://www.w3.org/1999/xlink" content-type="dwc:institutional_code" xlink:type="simple">AUZM</named-content>), Kemaliye District, Kozlupınar Village, Ala Cave (<named-content xmlns:xlink="http://www.w3.org/1999/xlink" content-type="dwc:verbatimCoordinates" xlink:type="simple"><named-content content-type="geo-json" specific-use="{&#34;type&#34;:&#34;Point&#34;,&#34;coordinates&#34;:[38.572419,39.218231]}" id="NCID0EFNAC" xlink:type="simple">39°13'5.63"N 38°34'20.71"E</named-content></named-content>), 20.03.2015 (M. Elverici) <bold><italic>Sivas</italic></bold> Province, 3♂, 1♀ (<named-content xmlns:xlink="http://www.w3.org/1999/xlink" content-type="dwc:institutional_code" xlink:type="simple">AUZM</named-content>), Şarkışla District, Alaman Village, Camızlı Cave (<named-content xmlns:xlink="http://www.w3.org/1999/xlink" content-type="dwc:verbatimCoordinates" xlink:type="simple"><named-content content-type="geo-json" specific-use="{&#34;type&#34;:&#34;Point&#34;,&#34;coordinates&#34;:[36.253369,39.585808]}" id="NCID0EVNAC" xlink:type="simple">39°35'8.91"N 36°15'12.13"E</named-content></named-content>), 18.04.2016 (K.B. Kunt). ARMENIA: syntype 1♂ (<named-content xmlns:xlink="http://www.w3.org/1999/xlink" content-type="dwc:institutional_code" xlink:type="simple">ZISP</named-content>), Goktscha Lake (=Sevan), Yelenovka, 13–16.08.1931 (M. Karpova). IRAN: <bold><italic>Kohgiluyeh and Buyer-Ahmad</italic></bold> Province, 1♂ 1♀ (<named-content xmlns:xlink="http://www.w3.org/1999/xlink" content-type="dwc:institutional_code" xlink:type="simple">ZMUT</named-content>), Nevel Cave, 28.08.2011 (M.J. Malek Hosseini).</p><fig id="F1" position="float" orientation="portrait"><label>Figures 1–6.</label><caption><p>Somatic characters of <italic><tp:taxon-name><tp:taxon-name-part taxon-name-part-type="genus" reg="Metellina">Metellina</tp:taxon-name-part> <tp:taxon-name-part taxon-name-part-type="species" reg="orientalis">orientalis</tp:taxon-name-part></tp:taxon-name></italic>. <bold>1</bold> male habitus, lateral <bold>2–3</bold> anterior part of prosoma showing chelicera with stridulating ridges <bold>4–5</bold> female habitus, dorsal; <bold>6</bold> female habitus, lateral. Scale bars 1 mm (<bold>1, 4, 5, 6</bold>); 0.2 mm (<bold>2</bold>).</p></caption><graphic xmlns:xlink="http://www.w3.org/1999/xlink" xlink:href="zookeys-695-075-g001.jpg" position="float" orientation="portrait" xlink:type="simple" id="oo_153896.jpg"/></fig><fig id="F2" position="float" orientation="portrait"><label>Figures 7–10.</label><caption><p>Abdomen of <italic><tp:taxon-name><tp:taxon-name-part taxon-name-part-type="genus" reg="Metellina">Metellina</tp:taxon-name-part> <tp:taxon-name-part taxon-name-part-type="species" reg="kirgisica">kirgisica</tp:taxon-name-part></tp:taxon-name></italic> (<bold>7–8</bold>) from Azerbaijan and <italic><tp:taxon-name><tp:taxon-name-part taxon-name-part-type="genus" reg="Metellina">M.</tp:taxon-name-part> <tp:taxon-name-part taxon-name-part-type="species" reg="orientalis">orientalis</tp:taxon-name-part></tp:taxon-name></italic> (<bold>9–10</bold>) from Erzincan Province of Turkey. <bold>7, 10</bold> dorsal <bold>8–9</bold> lateral. Scalebars 0.5 mm (<bold>7, 8</bold>); 1 mm (<bold>9, 10</bold>).</p></caption><graphic xmlns:xlink="http://www.w3.org/1999/xlink" xlink:href="zookeys-695-075-g002.jpg" position="float" orientation="portrait" xlink:type="simple" id="oo_153897.jpg"/></fig></tp:treatment-sec><tp:treatment-sec sec-type="diagnosis" id="SECID0E2AAE"><title>Diagnosis.</title><p>Males of <italic><tp:taxon-name><tp:taxon-name-part taxon-name-part-type="genus" reg="Metellina">M.</tp:taxon-name-part> <tp:taxon-name-part taxon-name-part-type="species" reg="orientalis">orientalis</tp:taxon-name-part></tp:taxon-name></italic> can be easily distinguished from all congeners, except for <italic><tp:taxon-name><tp:taxon-name-part taxon-name-part-type="genus" reg="Metellina">M.</tp:taxon-name-part> <tp:taxon-name-part taxon-name-part-type="species" reg="kirgisica">kirgisica</tp:taxon-name-part></tp:taxon-name></italic>, by having strong cymbial spines (Figs <xref ref-type="fig" rid="F4">17–19</xref>, <xref ref-type="fig" rid="F5">23</xref>, <xref ref-type="fig" rid="F5">25</xref>) lacking in other species. The two sibling species can be distinguished by the shape of paracymbial spur (<italic><abbrev xmlns:xlink="http://www.w3.org/1999/xlink" xlink:title="spur like process" id="ABBRID0EECAE" xlink:type="simple">Ps</abbrev></italic>), which are rounded and claw-like in <italic><tp:taxon-name><tp:taxon-name-part taxon-name-part-type="genus" reg="Metellina">M.</tp:taxon-name-part> <tp:taxon-name-part taxon-name-part-type="species" reg="orientalis">orientalis</tp:taxon-name-part></tp:taxon-name></italic> (Figs <xref ref-type="fig" rid="F4">19</xref>, <xref ref-type="fig" rid="F5">23</xref>) and spine-like in <italic><tp:taxon-name><tp:taxon-name-part taxon-name-part-type="genus" reg="Metellina">M.</tp:taxon-name-part> <tp:taxon-name-part taxon-name-part-type="species" reg="kirgisica">kirgisica</tp:taxon-name-part></tp:taxon-name></italic> (Figs <xref ref-type="fig" rid="F4">21–22</xref>). Females of <italic><tp:taxon-name><tp:taxon-name-part taxon-name-part-type="genus" reg="Metellina">M.</tp:taxon-name-part> <tp:taxon-name-part taxon-name-part-type="species" reg="orientalis">orientalis</tp:taxon-name-part></tp:taxon-name></italic> are also very similar to those of <italic><tp:taxon-name><tp:taxon-name-part taxon-name-part-type="genus" reg="Metellina">M.</tp:taxon-name-part> <tp:taxon-name-part taxon-name-part-type="species" reg="kirgisica">kirgisica</tp:taxon-name-part></tp:taxon-name></italic> by having three pairs of abdominal humps (can be almost indistinct in some specimens) and a very similar epigyne. The epigyne in <italic><tp:taxon-name><tp:taxon-name-part taxon-name-part-type="genus" reg="Metellina">M.</tp:taxon-name-part> <tp:taxon-name-part taxon-name-part-type="species" reg="orientalis">orientalis</tp:taxon-name-part></tp:taxon-name></italic> has a larger and wider median plate (cf. Fig. <xref ref-type="fig" rid="F7">36</xref>, <xref ref-type="fig" rid="F7">39–40</xref>, <xref ref-type="fig" rid="F7">42</xref>) and a thinner “septum” (1/3 of median plate width vs. 1/2). Females can be easily distinguished by carapace pattern, poorly developed in <italic><tp:taxon-name><tp:taxon-name-part taxon-name-part-type="genus" reg="Metellina">M.</tp:taxon-name-part> <tp:taxon-name-part taxon-name-part-type="species" reg="orientalis">orientalis</tp:taxon-name-part></tp:taxon-name></italic> (Fig. <xref ref-type="fig" rid="F1">4–5</xref>) and very complex in <italic><tp:taxon-name><tp:taxon-name-part taxon-name-part-type="genus" reg="Metellina">M.</tp:taxon-name-part> <tp:taxon-name-part taxon-name-part-type="species" reg="kirgisica">kirgisica</tp:taxon-name-part></tp:taxon-name></italic> (Figs <xref ref-type="fig" rid="F3">11–12</xref>).</p><fig id="F3" position="float" orientation="portrait"><label>Figures 11–16.</label><caption><p>Somatic characters of <italic><tp:taxon-name><tp:taxon-name-part taxon-name-part-type="genus" reg="Metellina">Metellina</tp:taxon-name-part> <tp:taxon-name-part taxon-name-part-type="species" reg="kirgisica">kirgisica</tp:taxon-name-part></tp:taxon-name></italic> female from Tajikistan. <bold>11–12</bold> habitus, dorsal, showing differences in size and colour pattern <bold>13, 16</bold> habitus, ventral and lateral <bold>14</bold> metatarsus I prolateral, showing row of stiff setae <bold>15</bold> tibia I, prolateral. Scale bars 1 mm (<bold>11, 12, 13, 16</bold>); 0.2 mm (<bold>14</bold>).</p></caption><graphic xmlns:xlink="http://www.w3.org/1999/xlink" xlink:href="zookeys-695-075-g003.jpg" position="float" orientation="portrait" xlink:type="simple" id="oo_153898.jpg"/></fig><fig id="F4" position="float" orientation="portrait"><label>Figures 17–22.</label><caption><p>Male palp of <italic><tp:taxon-name><tp:taxon-name-part taxon-name-part-type="genus" reg="Metellina">Metellina</tp:taxon-name-part> <tp:taxon-name-part taxon-name-part-type="species" reg="orientalis">orientalis</tp:taxon-name-part></tp:taxon-name></italic> (<bold>17–19</bold>) from Azerbaijan and <italic><tp:taxon-name><tp:taxon-name-part taxon-name-part-type="genus" reg="Metellina">M.</tp:taxon-name-part> <tp:taxon-name-part taxon-name-part-type="species" reg="kirgisica">kirgisica</tp:taxon-name-part></tp:taxon-name></italic> (<bold>20–22</bold>). <bold>17</bold> from above <bold>18, 20</bold> ventral <bold>19, 22</bold> dorsal <bold>21</bold> tip of paracymbium with spur. <italic><abbrev xmlns:xlink="http://www.w3.org/1999/xlink" xlink:title="dorso-retrolateral arm" id="ABBRID0EEIAE" xlink:type="simple">Pd</abbrev></italic> dorso-retrolateral arm <italic><abbrev xmlns:xlink="http://www.w3.org/1999/xlink" xlink:title="spur like process" id="ABBRID0EJIAE" xlink:type="simple">Ps</abbrev></italic> spur like process <italic><abbrev xmlns:xlink="http://www.w3.org/1999/xlink" xlink:title="Paracymbium" id="ABBRID0EOIAE" xlink:type="simple">Pv</abbrev></italic> finger-like ventral arm. Scale bars 0.2 mm (<bold>17, 18, 19</bold>).</p></caption><graphic xmlns:xlink="http://www.w3.org/1999/xlink" xlink:href="zookeys-695-075-g004.jpg" position="float" orientation="portrait" xlink:type="simple" id="oo_153899.jpg"/></fig></tp:treatment-sec><tp:treatment-sec sec-type="description" id="SECID0EZIAE"><title>Description.</title><p>Measurements (♂/♀): total length 6.48/6.60; carapace 2.88/2.70 long, 2.24/2.04 wide; chelicerae 1.20/1.20 long; abdomen 3.60/3.90 long, 2.40/3.12 wide.</p><p>Female carapace with weak pattern (Fig. <xref ref-type="fig" rid="F1">5</xref>) or almost lacking any pattern (Fig. <xref ref-type="fig" rid="F1">4</xref>). Legs with numerous spines, stronger in males than in females. Legs light-coloured; femora, tibia and metatarsi of all legs with two dark rings (Figs <xref ref-type="fig" rid="F1">1</xref>, <xref ref-type="fig" rid="F1">4–6</xref>). Tibia-metatarsi of legs I and II with prolateral row of stiff, inflexible setae forming kind of catching basket. For leg measurements see Table <xref ref-type="table" rid="T1">1</xref>.</p><table-wrap id="T1" position="float" orientation="portrait"><label>Table 1.</label><caption><p>Leg measurements of <italic><tp:taxon-name><tp:taxon-name-part taxon-name-part-type="genus" reg="Metellina">Metellina</tp:taxon-name-part> <tp:taxon-name-part taxon-name-part-type="species" reg="orientalis">orientalis</tp:taxon-name-part></tp:taxon-name></italic>.</p></caption><table id="TID0E1NAC" rules="all"><tbody><tr><th rowspan="1" colspan="1">♂/♀</th><th rowspan="1" colspan="1">Fe</th><th rowspan="1" colspan="1">Pa</th><th rowspan="1" colspan="1">Ti</th><th rowspan="1" colspan="1">Mt</th><th rowspan="1" colspan="1">Ta</th><th rowspan="1" colspan="1">Total</th></tr><tr><td rowspan="1" colspan="1">I</td><td rowspan="1" colspan="1">3.50/3.60</td><td rowspan="1" colspan="1">1.44/1.40</td><td rowspan="1" colspan="1">4.00/3.60</td><td rowspan="1" colspan="1">4.40/4.00</td><td rowspan="1" colspan="1">1.60/1.50</td><td rowspan="1" colspan="1">14.98/14.14</td></tr><tr><td rowspan="1" colspan="1">II</td><td rowspan="1" colspan="1">3.10/3.00</td><td rowspan="1" colspan="1">1.20/1.14</td><td rowspan="1" colspan="1">3.00/2.22</td><td rowspan="1" colspan="1">3.40/3.06</td><td rowspan="1" colspan="1">1.20/1.00</td><td rowspan="1" colspan="1">11.90/10.42</td></tr><tr><td rowspan="1" colspan="1">III</td><td rowspan="1" colspan="1">2.00/2.10</td><td rowspan="1" colspan="1">0.75/0.84</td><td rowspan="1" colspan="1">1.50/2.04</td><td rowspan="1" colspan="1">1.80/1.62</td><td rowspan="1" colspan="1">0.65/0.78</td><td rowspan="1" colspan="1">6.70/7.38</td></tr><tr><td rowspan="1" colspan="1">IV</td><td rowspan="1" colspan="1">2.88/2.94</td><td rowspan="1" colspan="1">0.78/0.84</td><td rowspan="1" colspan="1">2.10/2.28</td><td rowspan="1" colspan="1">2.40/2.40</td><td rowspan="1" colspan="1">0.90/0.90</td><td rowspan="1" colspan="1">9.06/9.36</td></tr></tbody></table></table-wrap><p>Abdomen with three pairs of humps, almost indistinct in males. Anterior pair large and distinct in all females examined, two posterior pairs much smaller and can be indistinct. Pattern not distinct, in contrast to sibling species; venter with wide dark median band.</p><p>Male chelicera with five strong stridulating ridges and some smaller ones above and below. Male palp as in Figs <xref ref-type="fig" rid="F4">17–19</xref>, <xref ref-type="fig" rid="F5">23</xref>, <xref ref-type="fig" rid="F5">24</xref>, <xref ref-type="fig" rid="F6">30–33</xref>. Cymbium with more than a dozen strong macrosetae in distal half. Paracymbium with finger-like ventral arm (<italic><abbrev xmlns:xlink="http://www.w3.org/1999/xlink" xlink:title="Paracymbium" id="ABBRID0EOOAE" xlink:type="simple">Pv</abbrev></italic>) covered with setae and a large extending dorso-retrolateral arm (<italic><abbrev xmlns:xlink="http://www.w3.org/1999/xlink" xlink:title="dorso-retrolateral arm" id="ABBRID0ETOAE" xlink:type="simple">Pd</abbrev></italic>). Dorso-retrolateral arm gradually widens, its width subequal to width of cymbium. Dorso-distal part of the arm with deep depression dorsally (<italic><abbrev xmlns:xlink="http://www.w3.org/1999/xlink" xlink:title="deep depression" id="ABBRID0EYOAE" xlink:type="simple">Dd</abbrev></italic>), spur like process (<italic><abbrev xmlns:xlink="http://www.w3.org/1999/xlink" xlink:title="spur like process" id="ABBRID0E4OAE" xlink:type="simple">Ps</abbrev></italic>) and several rows of fine spines (<italic><abbrev xmlns:xlink="http://www.w3.org/1999/xlink" xlink:title="fine spines" id="ABBRID0ECPAE" xlink:type="simple">Fs</abbrev></italic>) clearly visible with SEM, but indistinct with light microscopy. Tegulum thin, as wide as conductor, transverse. Conductor (<italic><abbrev xmlns:xlink="http://www.w3.org/1999/xlink" xlink:title="Conductor" id="ABBRID0EHPAE" xlink:type="simple">Co</abbrev></italic>) long, with parallel margins, tip abrupt, with small membranous outgrowth (<italic><abbrev xmlns:xlink="http://www.w3.org/1999/xlink" xlink:title="membranous outgrowth" id="ABBRID0EMPAE" xlink:type="simple">Mo</abbrev></italic>), conductor entirely hides embolus in ventral view; embolus (<italic><abbrev xmlns:xlink="http://www.w3.org/1999/xlink" xlink:title="embolus" id="ABBRID0ERPAE" xlink:type="simple">Em</abbrev></italic>) with large base (<italic><abbrev xmlns:xlink="http://www.w3.org/1999/xlink" xlink:title="large base" id="ABBRID0EWPAE" xlink:type="simple">Eb</abbrev></italic>) formed by two lobes; embolus gradually tapering, with widened tip.</p><p>Epigyne as in Figs <xref ref-type="fig" rid="F7">34–36</xref>, <xref ref-type="fig" rid="F7">39</xref>; simple, heavily sclerotized plate more than twice as wide than long, without any outgrowths; median plate (<italic><abbrev xmlns:xlink="http://www.w3.org/1999/xlink" xlink:title="median plate" id="ABBRID0EFQAE" xlink:type="simple">Mp</abbrev></italic>) with septum-like sclerotised outgrowth (<italic><abbrev xmlns:xlink="http://www.w3.org/1999/xlink" xlink:title="septum-like sclerotised outgrowth" id="ABBRID0EKQAE" xlink:type="simple">Se</abbrev></italic>) three times thinner than width of median plate; median plate hexagonal, weakly sclerotized, wider than long. Anterior from epigynal plate with pair of transversal sclerotized plates (<italic><abbrev xmlns:xlink="http://www.w3.org/1999/xlink" xlink:title="sclerotised plate" id="ABBRID0EPQAE" xlink:type="simple">Sp</abbrev></italic>, Fig. <xref ref-type="fig" rid="F7">34</xref>).</p></tp:treatment-sec><tp:treatment-sec sec-type="distribution" id="SECID0EXQAE"><title>Distribution and notes.</title><p>
            <xref ref-type="bibr" rid="B22">World Spider Catalog (2017)</xref> indicates distribution of the species as “Central Asia, Iran” although it was described from Armenia, located in the Caucasus and neighbouring with Turkey, which belong to the Middle East. Mikhailov’s catalogue (<xref ref-type="bibr" rid="B17">Mikhailov 2013</xref>) indicates the distribution of <italic><tp:taxon-name><tp:taxon-name-part taxon-name-part-type="genus" reg="Metellina">M.</tp:taxon-name-part> <tp:taxon-name-part taxon-name-part-type="species" reg="orientalis">orientalis</tp:taxon-name-part></tp:taxon-name></italic> in the former USSR as Armenia, Kazakhstan, and Turkmenistan: <italic><tp:taxon-name><tp:taxon-name-part taxon-name-part-type="genus" reg="Metellina">Metellina</tp:taxon-name-part> <tp:taxon-name-part taxon-name-part-type="species" reg="orientalis">orientalis</tp:taxon-name-part></tp:taxon-name></italic> was reported from Kazakhstan (Almaty) and Turkmenistan (Akhal-Teke) by <xref ref-type="bibr" rid="B20">Spassky (1952)</xref> but the two records of the species from Central Asia undoubtedly refer to the sibling species <italic><tp:taxon-name><tp:taxon-name-part taxon-name-part-type="genus" reg="Metellina">M.</tp:taxon-name-part> <tp:taxon-name-part taxon-name-part-type="species" reg="kirgisica">kirgisica</tp:taxon-name-part></tp:taxon-name></italic>, previously reported from Kyrgyzstan, Uzbekistan, Turkmenistan (<xref ref-type="bibr" rid="B17">Mikhailov 2013</xref>), and northwestern China, Xinjiang (<xref ref-type="bibr" rid="B14">Marusik et al. 2007</xref>).</p><p>This species was reported from Turkey for the first time by <xref ref-type="bibr" rid="B8">Karol (1967)</xref>. She referred to <xref ref-type="bibr" rid="B19">Spassky (1932)</xref> and <xref ref-type="bibr" rid="B7">Charitonov (1936)</xref>, although none of these publications deal with spiders of Turkey. <xref ref-type="bibr" rid="B19">Spassky (1932)</xref> described it from Armenia, and <xref ref-type="bibr" rid="B7">Charitonov (1936)</xref> just listed the species in his catalogue. Several surveys and checklists of Turkish spiders listed this species as occurring in Turkey with reference to <xref ref-type="bibr" rid="B8">Karol’s (1967)</xref> publications (<xref ref-type="bibr" rid="B5">Bayram 2002</xref>; <xref ref-type="bibr" rid="B21">Topçu et al. 2005</xref>; <xref ref-type="bibr" rid="B6">Bayram et al. 2017</xref>). Now we are able to confirm the presence of <italic><tp:taxon-name><tp:taxon-name-part taxon-name-part-type="genus" reg="Metellina">M.</tp:taxon-name-part> <tp:taxon-name-part taxon-name-part-type="species" reg="orientalis">orientalis</tp:taxon-name-part></tp:taxon-name></italic> in Turkey.</p></tp:treatment-sec><tp:treatment-sec><!--Section generated to contain objects referenced in tp:taxon-treatment.--><fig id="F5" position="float" orientation="portrait"><label>Figures 23–29.</label><caption><p>Copulatory organs and chelicera of <italic><tp:taxon-name><tp:taxon-name-part taxon-name-part-type="genus" reg="Metellina">Metellina</tp:taxon-name-part> <tp:taxon-name-part taxon-name-part-type="species" reg="orientalis">orientalis</tp:taxon-name-part></tp:taxon-name></italic> (<bold>23–25, 29</bold>) from Konya Province of Turkey and <italic><tp:taxon-name><tp:taxon-name-part taxon-name-part-type="genus" reg="Metellina">M.</tp:taxon-name-part> <tp:taxon-name-part taxon-name-part-type="species" reg="kirgisica">kirgisica</tp:taxon-name-part></tp:taxon-name></italic> (<bold>26–28</bold>). <bold>23–24</bold> male palp, dorsal and ventral <bold>25</bold> cymbial setae <bold>26–28</bold> epigyne, ventral, ventro-caudal and caudal <bold>29</bold> male chelicera, lateral. Abbreviations: <italic><abbrev xmlns:xlink="http://www.w3.org/1999/xlink" xlink:title="deep depression" id="ABBRID0EA4AE" xlink:type="simple">Dd</abbrev></italic> deep depression <italic><abbrev xmlns:xlink="http://www.w3.org/1999/xlink" xlink:title="fine spines" id="ABBRID0EF4AE" xlink:type="simple">Fs</abbrev></italic> fine spines <italic><abbrev xmlns:xlink="http://www.w3.org/1999/xlink" xlink:title="dorso-retrolateral arm" id="ABBRID0EK4AE" xlink:type="simple">Pd</abbrev></italic> dorso-retrolateral arm <italic><abbrev xmlns:xlink="http://www.w3.org/1999/xlink" xlink:title="spur like process" id="ABBRID0EP4AE" xlink:type="simple">Ps</abbrev></italic> spur like process <italic><abbrev xmlns:xlink="http://www.w3.org/1999/xlink" xlink:title="lateral pits" id="ABBRID0EU4AE" xlink:type="simple">Pt</abbrev></italic> lateral pits <italic><abbrev xmlns:xlink="http://www.w3.org/1999/xlink" xlink:title="Paracymbium" id="ABBRID0EZ4AE" xlink:type="simple">Pv</abbrev></italic> finger-like ventral arm <italic><abbrev xmlns:xlink="http://www.w3.org/1999/xlink" xlink:title="septum-like sclerotised outgrowth" id="ABBRID0E54AE" xlink:type="simple">Se</abbrev></italic> sclerotised outgrowth. Scale bars 0.2 mm (<bold>26, 27, 28</bold>).</p></caption><graphic xmlns:xlink="http://www.w3.org/1999/xlink" xlink:href="zookeys-695-075-g005.jpg" position="float" orientation="portrait" xlink:type="simple" id="oo_153900.jpg"/></fig><fig id="F6" position="float" orientation="portrait"><label>Figures 30–33.</label><caption><p>Bulb of <italic><tp:taxon-name><tp:taxon-name-part taxon-name-part-type="genus" reg="Metellina">Metellina</tp:taxon-name-part> <tp:taxon-name-part taxon-name-part-type="species" reg="orientalis">orientalis</tp:taxon-name-part></tp:taxon-name></italic>. <bold>33</bold> from above. Abbreviations: <italic><abbrev xmlns:xlink="http://www.w3.org/1999/xlink" xlink:title="Conductor" id="ABBRID0E65AE" xlink:type="simple">Co</abbrev></italic> conductor <italic><abbrev xmlns:xlink="http://www.w3.org/1999/xlink" xlink:title="large base" id="ABBRID0EE6AE" xlink:type="simple">Eb</abbrev></italic> embolar base <italic><abbrev xmlns:xlink="http://www.w3.org/1999/xlink" xlink:title="embolus" id="ABBRID0EJ6AE" xlink:type="simple">Em</abbrev></italic> embolus <italic><abbrev xmlns:xlink="http://www.w3.org/1999/xlink" xlink:title="membranous outgrowth" id="ABBRID0EO6AE" xlink:type="simple">Mo</abbrev></italic> membranous outgrowth. Scale bars 0.1 mm.</p></caption><graphic xmlns:xlink="http://www.w3.org/1999/xlink" xlink:href="zookeys-695-075-g006.jpg" position="float" orientation="portrait" xlink:type="simple" id="oo_153901.jpg"/></fig><fig id="F7" position="float" orientation="portrait"><label>Figures 34–42.</label><caption><p>Epigynes of <italic><tp:taxon-name><tp:taxon-name-part taxon-name-part-type="genus" reg="Metellina">Metellina</tp:taxon-name-part> <tp:taxon-name-part taxon-name-part-type="species" reg="orientalis">orientalis</tp:taxon-name-part></tp:taxon-name></italic> (<bold>34–36, 39</bold>) and <italic><tp:taxon-name><tp:taxon-name-part taxon-name-part-type="genus" reg="Metellina">M.</tp:taxon-name-part> <tp:taxon-name-part taxon-name-part-type="species" reg="kirgisica">kirgisica</tp:taxon-name-part></tp:taxon-name></italic> (<bold>37–42</bold>). <bold>34–35, 37–38, 41</bold> ventral <bold>36, 40, 42</bold> caudal <bold>39</bold> outline of median plate of two species, showing differences in size and proportions <bold>34–36</bold> from Konya Province of Turkey <bold>37–40</bold> from Tajikistan <bold>41–42</bold> from Azerbaijan. Abbreviations: <italic><abbrev xmlns:xlink="http://www.w3.org/1999/xlink" xlink:title="sclerotised plate" id="ABBRID0E6LAG" xlink:type="simple">Sp</abbrev></italic> sclerotized plate <italic><abbrev xmlns:xlink="http://www.w3.org/1999/xlink" xlink:title="septum-like sclerotised outgrowth" id="ABBRID0EEMAG" xlink:type="simple">Se</abbrev></italic> sclerotised outgrowth <italic><abbrev xmlns:xlink="http://www.w3.org/1999/xlink" xlink:title="median plate" id="ABBRID0EJMAG" xlink:type="simple">Mp</abbrev></italic> median plate. Scale bars 0.2 mm</p></caption><graphic xmlns:xlink="http://www.w3.org/1999/xlink" xlink:href="zookeys-695-075-g007.jpg" position="float" orientation="portrait" xlink:type="simple" id="oo_153902.jpg"/></fig><fig id="F9" position="float" orientation="portrait"><label>Figure 47.</label><caption><p>Distribution records of <italic><tp:taxon-name><tp:taxon-name-part taxon-name-part-type="genus" reg="Metellina">Metellina</tp:taxon-name-part> <tp:taxon-name-part taxon-name-part-type="species" reg="orientalis">orientalis</tp:taxon-name-part></tp:taxon-name></italic> (circle) and <italic><tp:taxon-name><tp:taxon-name-part taxon-name-part-type="genus" reg="Metellina">M.</tp:taxon-name-part> <tp:taxon-name-part taxon-name-part-type="species" reg="kirgisica">kirgisica</tp:taxon-name-part></tp:taxon-name></italic> (square).</p></caption><graphic xmlns:xlink="http://www.w3.org/1999/xlink" xlink:href="zookeys-695-075-g009.jpg" position="float" orientation="portrait" xlink:type="simple" id="oo_153904.jpg"/></fig></tp:treatment-sec><ref-list><ref id="B11"><mixed-citation xmlns:xlink="http://www.w3.org/1999/xlink" xlink:type="simple">
          <person-group><name name-style="western"><surname>Marusik</surname><given-names>YM</given-names></name></person-group> (<year>1985</year>) <article-title>A systematic list of the orb-weaving spiders (<tp:taxon-name><tp:taxon-name-part taxon-name-part-type="order">Aranei</tp:taxon-name-part></tp:taxon-name>: <tp:taxon-name><tp:taxon-name-part taxon-name-part-type="family">Araneidae</tp:taxon-name-part></tp:taxon-name>, <tp:taxon-name><tp:taxon-name-part taxon-name-part-type="family">Tetragnathidae</tp:taxon-name-part></tp:taxon-name>, <tp:taxon-name><tp:taxon-name-part taxon-name-part-type="family">Theridiosomatidae</tp:taxon-name-part></tp:taxon-name>, <tp:taxon-name><tp:taxon-name-part taxon-name-part-type="family">Uloboridae</tp:taxon-name-part></tp:taxon-name>) of the European part of the USSR and the Caucasus.</article-title> <source>Trudy Zoologicheskogo Instituta Akademii Nauk SSSR</source> <volume>139</volume>: <fpage>135</fpage>–<lpage>140</lpage>. [In Russian]</mixed-citation></ref><ref id="B12"><mixed-citation xmlns:xlink="http://www.w3.org/1999/xlink" xlink:type="simple">
          <person-group><name name-style="western"><surname>Marusik</surname><given-names>YM</given-names></name></person-group> (<year>1986</year>) <article-title>A redescription of types of certain orb-weaving spiders (<tp:taxon-name><tp:taxon-name-part taxon-name-part-type="family">Araneidae</tp:taxon-name-part></tp:taxon-name>, <tp:taxon-name><tp:taxon-name-part taxon-name-part-type="family">Tetragnathidae</tp:taxon-name-part></tp:taxon-name>) from S. A. Spassky collection.</article-title> <source>Vestnik Zoologii</source> <volume>6</volume>: <fpage>19</fpage>–<lpage>22</lpage>. [In Russian]</mixed-citation></ref><ref id="B10"><mixed-citation xmlns:xlink="http://www.w3.org/1999/xlink" xlink:type="simple">
          <person-group><name name-style="western"><surname>Malek Hosseini</surname><given-names>MJ</given-names></name><name name-style="western"><surname>Zamani</surname><given-names>A</given-names></name><name name-style="western"><surname>Sadeghi</surname><given-names>S</given-names></name></person-group> (<year>2015</year>) <article-title>A survey of cave-dwelling spider fauna of Kohgiluyeh &amp; Boyer-Ahmad and Fars Provinces, Iran (<tp:taxon-name><tp:taxon-name-part taxon-name-part-type="class">Arachnida</tp:taxon-name-part></tp:taxon-name>: <tp:taxon-name><tp:taxon-name-part taxon-name-part-type="order">Araneae</tp:taxon-name-part></tp:taxon-name>).</article-title> <source>Revista Ibérica de Aracnología</source> <volume>27</volume>: <fpage>90</fpage>–<lpage>94</lpage>.</mixed-citation></ref><ref id="B22"><mixed-citation xmlns:xlink="http://www.w3.org/1999/xlink" xlink:type="simple">
          <institution xlink:type="simple">World Spider Catalog</institution> (<year>2017</year>) World Spider Catalog. Natural History Museum Bern. <ext-link xlink:type="simple" ext-link-type="uri" xlink:href="http://wsc.nmbe.ch">http://wsc.nmbe.ch</ext-link>, version 18.0 [accessed on 27 April 2017]</mixed-citation></ref><ref id="B17"><mixed-citation xmlns:xlink="http://www.w3.org/1999/xlink" xlink:type="simple">
          <person-group><name name-style="western"><surname>Mikhailov</surname><given-names>KG</given-names></name></person-group> (<year>2013</year>) <article-title>The spiders (<tp:taxon-name><tp:taxon-name-part taxon-name-part-type="class">Arachnida</tp:taxon-name-part></tp:taxon-name>: <tp:taxon-name><tp:taxon-name-part taxon-name-part-type="order">Aranei</tp:taxon-name-part></tp:taxon-name>) of Russia and adjacent countries: a non-annotated checklist.</article-title> <source><tp:taxon-name><tp:taxon-name-part taxon-name-part-type="phylum">Arthropoda</tp:taxon-name-part></tp:taxon-name> Selecta Supplement</source> <volume>3</volume>: <fpage>1</fpage>–<lpage>262</lpage>.</mixed-citation></ref><ref id="B20"><mixed-citation xmlns:xlink="http://www.w3.org/1999/xlink" xlink:type="simple">
          <person-group><name name-style="western"><surname>Spassky</surname><given-names>S</given-names></name></person-group> (<year>1952</year>) <article-title>Spiders of the Turanian zoogeographical province.</article-title> <source>Entomologicheskoe Obozrenie</source> <volume>32</volume>: <fpage>192</fpage>–<lpage>205</lpage>. [In Russian]</mixed-citation></ref><ref id="B14"><mixed-citation xmlns:xlink="http://www.w3.org/1999/xlink" xlink:type="simple">
          <person-group><name name-style="western"><surname>Marusik</surname><given-names>YM</given-names></name><name name-style="western"><surname>Fritzén</surname><given-names>NR</given-names></name><name name-style="western"><surname>Song</surname><given-names>DX</given-names></name></person-group> (<year>2007</year>) <article-title>On spiders (<tp:taxon-name><tp:taxon-name-part taxon-name-part-type="order">Aranei</tp:taxon-name-part></tp:taxon-name>) collected in central Xinjiang, China.</article-title> <source><tp:taxon-name><tp:taxon-name-part taxon-name-part-type="phylum">Arthropoda</tp:taxon-name-part></tp:taxon-name> Selecta</source> <volume>15</volume>: <fpage>259</fpage>–<lpage>276</lpage>.</mixed-citation></ref><ref id="B8"><mixed-citation xmlns:xlink="http://www.w3.org/1999/xlink" xlink:type="simple">
          <person-group><name name-style="western"><surname>Karol</surname><given-names>S</given-names></name></person-group> (<year>1967</year>) <source>Turkish spiders. I. Preliminary list.</source> <publisher-name>Printing office of Ankara University</publisher-name>, <publisher-loc>Ankara</publisher-loc>, <size units="page">34 pp</size>.</mixed-citation></ref><ref id="B19"><mixed-citation xmlns:xlink="http://www.w3.org/1999/xlink" xlink:type="simple">
          <person-group><name name-style="western"><surname>Spassky</surname><given-names>SA</given-names></name></person-group> (<year>1932</year>) Aranearum species novae. Bulletin du Muséum National d’Histoire Naturelle de Paris (2)4: 182–189.</mixed-citation></ref><ref id="B7"><mixed-citation xmlns:xlink="http://www.w3.org/1999/xlink" xlink:type="simple">
          <person-group><name name-style="western"><surname>Charitonov</surname><given-names>DE</given-names></name></person-group> (<year>1936</year>) Dopolneniye k katalogu russkich paukov Uchenye Zapiski Persmkogo Universiteta 2(1): 167–223. [In Russian]</mixed-citation></ref><ref id="B5"><mixed-citation xmlns:xlink="http://www.w3.org/1999/xlink" xlink:type="simple">
          <person-group><name name-style="western"><surname>Bayram</surname><given-names>A</given-names></name></person-group> (<year>2002</year>) <article-title>Distributions of Turkish Spiders.</article-title> In: <person-group><name name-style="western"><surname>Demirsoy</surname><given-names>A</given-names></name></person-group> (<role>Ed.</role>) <issue-title>Zoogeography of Turkey.</issue-title> <source>Meteksan Publications, Ankara, Turkey</source>, <fpage>638</fpage>–<lpage>657</lpage>. [In Turkish]</mixed-citation></ref><ref id="B21"><mixed-citation xmlns:xlink="http://www.w3.org/1999/xlink" xlink:type="simple">
          <person-group><name name-style="western"><surname>Topçu</surname><given-names>A</given-names></name><name name-style="western"><surname>Demir</surname><given-names>H</given-names></name><name name-style="western"><surname>Seyyar</surname><given-names>O</given-names></name></person-group> (<year>2005</year>) <article-title>A Checklist of the spiders of Turkey.</article-title> <source>Serket</source> <volume>9</volume>(<issue>4</issue>): <fpage>109</fpage>–<lpage>140</lpage>.</mixed-citation></ref><ref id="B6"><mixed-citation xmlns:xlink="http://www.w3.org/1999/xlink" xlink:type="simple">
          <person-group><name name-style="western"><surname>Bayram</surname><given-names>A</given-names></name><name name-style="western"><surname>Kunt</surname><given-names>KB</given-names></name><name name-style="western"><surname>Danışman</surname><given-names>T</given-names></name></person-group> (<year>2017</year>) The Checklist of the Spiders of Turkey. Version 2017. <ext-link xlink:type="simple" ext-link-type="uri" xlink:href="http://www.spidersofturkey.info">http://www.spidersofturkey.info</ext-link> [accessed on 09 May 2017]</mixed-citation></ref></ref-list></tp:taxon-treatment>
