# Supplementary material for: Taxonomic notes on two sibling species of Metellina from Asia (Araneae, Tetragnathidae)
Source: Zookeys. 2017 Sep 4;(695):75–88. doi: 10.3897/zookeys.695.13611 (PMC5673836; doi:10.3897/zookeys.695.13611)
Supplement: XML Treatment for Metellina kirgisica [file zookeys.695.13611-treatment3.xml]

<!DOCTYPE tp:taxon-treatment
  PUBLIC "-//TaxonX//DTD Taxonomic Treatment Publishing DTD v0 20100105//EN" "tax-treatment-NSO.dtd">
<tp:taxon-treatment xmlns:tp="http://www.plazi.org/taxpub"><tp:treatment-meta><kwd-group><label>Taxon classification</label><kwd><named-content xmlns:xlink="http://www.w3.org/1999/xlink" content-type="kingdom">Animalia</named-content></kwd><kwd><named-content xmlns:xlink="http://www.w3.org/1999/xlink" content-type="order">Araneae</named-content></kwd><kwd><named-content xmlns:xlink="http://www.w3.org/1999/xlink" content-type="family">Tetragnathidae</named-content></kwd></kwd-group><mixed-citation publication-type="journal"><person-group><name><surname>Özkütük</surname><given-names>Recep Sulhi</given-names></name><name><surname>Marusik</surname><given-names>Yuri M.</given-names></name><name><surname>Kunt</surname><given-names>Kadir Boğaç</given-names></name><name><surname>Elverici</surname><given-names>Mert</given-names></name></person-group><article-title>Taxonomic notes on two sibling species of <italic><tp:taxon-name><tp:taxon-name-part taxon-name-part-type="genus" reg="Metellina">Metellina</tp:taxon-name-part></tp:taxon-name></italic> from Asia (<tp:taxon-name><tp:taxon-name-part taxon-name-part-type="order">Araneae</tp:taxon-name-part></tp:taxon-name>, <tp:taxon-name><tp:taxon-name-part taxon-name-part-type="family">Tetragnathidae</tp:taxon-name-part></tp:taxon-name>)</article-title><source>Zookeys</source><day>4</day><month>9</month><year>2017</year><volume>2017</volume><issue>695</issue><fpage>75</fpage><lpage>88</lpage><pub-id pub-id-type="doi">10.3897/zookeys.695.13611</pub-id></mixed-citation></tp:treatment-meta><tp:nomenclature><tp:taxon-name>
            <tp:taxon-name-part taxon-name-part-type="genus" reg="Metellina">Metellina</tp:taxon-name-part>
            <tp:taxon-name-part taxon-name-part-type="species" reg="kirgisica">kirgisica</tp:taxon-name-part>
          </tp:taxon-name><tp:taxon-authority>(Bakhvalov, 1974)</tp:taxon-authority><xref ref-type="fig" rid="F2">Figs 7–8</xref><xref ref-type="fig" rid="F3">, 11–15</xref><xref ref-type="fig" rid="F4">, 20–22</xref><xref ref-type="fig" rid="F5">, 26–28</xref><xref ref-type="fig" rid="F7">, 37–42</xref><xref ref-type="fig" rid="F8">, 43–46</xref><xref ref-type="fig" rid="F9">, 47</xref><tp:nomenclature-citation-list><tp:nomenclature-citation><tp:taxon-name><tp:taxon-name-part taxon-name-part-type="genus" reg="Meta">Meta</tp:taxon-name-part> <tp:taxon-name-part taxon-name-part-type="species" reg="orientalis">orientalis</tp:taxon-name-part></tp:taxon-name><comment>: Spassky, 1952: 1977–198 (misidentification). </comment></tp:nomenclature-citation><tp:nomenclature-citation><tp:taxon-name><tp:taxon-name-part taxon-name-part-type="genus" reg="Meta">Meta</tp:taxon-name-part> <tp:taxon-name-part taxon-name-part-type="species" reg="kirgisicus">kirgisicus</tp:taxon-name-part></tp:taxon-name><comment>Bakhvalov, 1974: 101, f. 6–7 (♀). </comment></tp:nomenclature-citation><tp:nomenclature-citation><tp:taxon-name><tp:taxon-name-part taxon-name-part-type="genus" reg="Meta">Meta</tp:taxon-name-part> <tp:taxon-name-part taxon-name-part-type="species" reg="kirgisica">kirgisica</tp:taxon-name-part></tp:taxon-name><comment>Bakhvalov, 1982: 136, f. 1 (♀); <xref ref-type="bibr" rid="B4">Bakhvalov 1983</xref>: 86, f. 1 (♀). </comment></tp:nomenclature-citation><tp:nomenclature-citation><tp:taxon-name>
                <tp:taxon-name-part taxon-name-part-type="genus" reg="Metellina">Metellina</tp:taxon-name-part> <tp:taxon-name-part taxon-name-part-type="species" reg="kirgisica">kirgisica</tp:taxon-name-part></tp:taxon-name><comment>: Marusik, 1989: 44; <xref ref-type="bibr" rid="B14">Marusik et al. 2007</xref>: 271, f. 31, 52 (♀).</comment></tp:nomenclature-citation></tp:nomenclature-citation-list></tp:nomenclature><tp:treatment-sec sec-type="material" id="SECID0E4XAE"><title>Material examined.</title><p>AZERBAIJAN: <bold><italic>Lenkoran</italic></bold> Dist.: 1♀ (<named-content xmlns:xlink="http://www.w3.org/1999/xlink" content-type="dwc:institutional_code" xlink:type="simple">ZMMU</named-content>), env. of Aurora Vill., <named-content xmlns:xlink="http://www.w3.org/1999/xlink" content-type="dwc:verbatimCoordinates" xlink:type="simple"><named-content content-type="geo-json" specific-use="{&#34;type&#34;:&#34;Point&#34;,&#34;coordinates&#34;:[48.866667,38.666667]}" id="NCID0ETYAE" xlink:type="simple">38°40'N, 48°52'E</named-content></named-content>, 23–28.04.2001 (Y.M. Marusik). KYRGYZSTAN: 1♂ (lost), Kirgizian Mt. Range, Ala-Archa River, ca. <named-content xmlns:xlink="http://www.w3.org/1999/xlink" content-type="dwc:verbatimCoordinates" xlink:type="simple"><named-content content-type="geo-json" specific-use="{&#34;type&#34;:&#34;Point&#34;,&#34;coordinates&#34;:[74.480000,42.645000]}" id="NCID0E2YAE" xlink:type="simple">42.645°N 74.480°E</named-content></named-content>, 8.05.1983 (S.V. <!--PageBreak-->Ovtchinnikov); 1♀ (lost), Chatkal Mt. Range, Sary-Chelek Reserve, Karangitun Gorge, ca. <named-content xmlns:xlink="http://www.w3.org/1999/xlink" content-type="dwc:verbatimCoordinates" xlink:type="simple"><named-content content-type="geo-json" specific-use="{&#34;type&#34;:&#34;Point&#34;,&#34;coordinates&#34;:[71.933333,41.666667]}" id="NCID0EFZAE" xlink:type="simple">41°40'N, 71°56'E</named-content></named-content>, 3.05.1983 (S.L. Zonstein). TAJIKISTAN: <bold><italic>Khatlon</italic></bold> Area: 4♀ (<named-content xmlns:xlink="http://www.w3.org/1999/xlink" content-type="dwc:institutional_code" xlink:type="simple">ZMMU</named-content>), Vose Distr., Khodzha-Mumin Mt., <named-content xmlns:xlink="http://www.w3.org/1999/xlink" content-type="dwc:verbatimCoordinates" xlink:type="simple"><named-content content-type="geo-json" specific-use="{&#34;type&#34;:&#34;Point&#34;,&#34;coordinates&#34;:[69.644417,37.765683]}" id="NCID0E1ZAE" xlink:type="simple">37°45.941'N, 69°38.665'E</named-content></named-content>, 474 m, 25.04.2015 (Y.M. Marusik); 1♀(<named-content xmlns:xlink="http://www.w3.org/1999/xlink" content-type="dwc:institutional_code" xlink:type="simple">ZMMU</named-content>), Khovaling Distr., Darai-Mukhtor, env. of ”Vose Museum”, <named-content xmlns:xlink="http://www.w3.org/1999/xlink" content-type="dwc:verbatimCoordinates" xlink:type="simple"><named-content content-type="geo-json" specific-use="{&#34;type&#34;:&#34;Point&#34;,&#34;coordinates&#34;:[69.965167,38.392867]}" id="NCID0EH1AE" xlink:type="simple">38°23.572'N, 69°57.910'E</named-content></named-content>, 1579 m, 28.04.2015 (Y.M. Marusik); 2♀ (<named-content xmlns:xlink="http://www.w3.org/1999/xlink" content-type="dwc:institutional_code" xlink:type="simple">ZMMU</named-content>) Hissar Mt. Range, Ramit Reserve, <named-content xmlns:xlink="http://www.w3.org/1999/xlink" content-type="dwc:verbatimCoordinates" xlink:type="simple"><named-content content-type="geo-json" specific-use="{&#34;type&#34;:&#34;Point&#34;,&#34;coordinates&#34;:[69.308100,38.743417]}" id="NCID0EU1AE" xlink:type="simple">38°44.605'N, 69°18.486'E</named-content></named-content>, 1324 m, 1.05.2015 (Y.M. Marusik); 1♀ (<named-content xmlns:xlink="http://www.w3.org/1999/xlink" content-type="dwc:institutional_code" xlink:type="simple">ZMMU</named-content>), environs of Dushanbe, Hissar Mt. Ridge, 38<sup>th</sup> km of Varzob Hwy, Takob Gorge, env. of Dehmalik Vill, <named-content xmlns:xlink="http://www.w3.org/1999/xlink" content-type="dwc:verbatimCoordinates" xlink:type="simple"><named-content content-type="geo-json" specific-use="{&#34;type&#34;:&#34;Point&#34;,&#34;coordinates&#34;:[68.910617,38.847150]}" id="NCID0ED2AE" xlink:type="simple">38°50.829'N, 68°54.637'E</named-content></named-content>, 805 m, 8.05.2015 (Y.M. Marusik &amp; M. Saidov). CHINA, <bold><italic>Xinjiang</italic></bold> Province 1♀ (<named-content xmlns:xlink="http://www.w3.org/1999/xlink" content-type="dwc:institutional_code" xlink:type="simple">ZMUT</named-content>), 70 km southwest of Urumqi, Nantaizi, 43.399°N to 43.438°N, 87.214°E to 87.262°E, 1800–2100 m, 3.05.-28.06.2004 (N.R. Fritzén).</p><fig id="F5" position="float" orientation="portrait"><label>Figures 23–29.</label><caption><p>Copulatory organs and chelicera of <italic><tp:taxon-name><tp:taxon-name-part taxon-name-part-type="genus" reg="Metellina">Metellina</tp:taxon-name-part> <tp:taxon-name-part taxon-name-part-type="species" reg="orientalis">orientalis</tp:taxon-name-part></tp:taxon-name></italic> (<bold>23–25, 29</bold>) from Konya Province of Turkey and <italic><tp:taxon-name><tp:taxon-name-part taxon-name-part-type="genus" reg="Metellina">M.</tp:taxon-name-part> <tp:taxon-name-part taxon-name-part-type="species" reg="kirgisica">kirgisica</tp:taxon-name-part></tp:taxon-name></italic> (<bold>26–28</bold>). <bold>23–24</bold> male palp, dorsal and ventral <bold>25</bold> cymbial setae <bold>26–28</bold> epigyne, ventral, ventro-caudal and caudal <bold>29</bold> male chelicera, lateral. Abbreviations: <italic><abbrev xmlns:xlink="http://www.w3.org/1999/xlink" xlink:title="deep depression" id="ABBRID0EA4AE" xlink:type="simple">Dd</abbrev></italic> deep depression <italic><abbrev xmlns:xlink="http://www.w3.org/1999/xlink" xlink:title="fine spines" id="ABBRID0EF4AE" xlink:type="simple">Fs</abbrev></italic> fine spines <italic><abbrev xmlns:xlink="http://www.w3.org/1999/xlink" xlink:title="dorso-retrolateral arm" id="ABBRID0EK4AE" xlink:type="simple">Pd</abbrev></italic> dorso-retrolateral arm <italic><abbrev xmlns:xlink="http://www.w3.org/1999/xlink" xlink:title="spur like process" id="ABBRID0EP4AE" xlink:type="simple">Ps</abbrev></italic> spur like process <italic><abbrev xmlns:xlink="http://www.w3.org/1999/xlink" xlink:title="lateral pits" id="ABBRID0EU4AE" xlink:type="simple">Pt</abbrev></italic> lateral pits <italic><abbrev xmlns:xlink="http://www.w3.org/1999/xlink" xlink:title="Paracymbium" id="ABBRID0EZ4AE" xlink:type="simple">Pv</abbrev></italic> finger-like ventral arm <italic><abbrev xmlns:xlink="http://www.w3.org/1999/xlink" xlink:title="septum-like sclerotised outgrowth" id="ABBRID0E54AE" xlink:type="simple">Se</abbrev></italic> sclerotised outgrowth. Scale bars 0.2 mm (<bold>26, 27, 28</bold>).</p></caption><graphic xmlns:xlink="http://www.w3.org/1999/xlink" xlink:href="zookeys-695-075-g005.jpg" position="float" orientation="portrait" xlink:type="simple" id="oo_153900.jpg"/></fig><fig id="F6" position="float" orientation="portrait"><label>Figures 30–33.</label><caption><p>Bulb of <italic><tp:taxon-name><tp:taxon-name-part taxon-name-part-type="genus" reg="Metellina">Metellina</tp:taxon-name-part> <tp:taxon-name-part taxon-name-part-type="species" reg="orientalis">orientalis</tp:taxon-name-part></tp:taxon-name></italic>. <bold>33</bold> from above. Abbreviations: <italic><abbrev xmlns:xlink="http://www.w3.org/1999/xlink" xlink:title="Conductor" id="ABBRID0E65AE" xlink:type="simple">Co</abbrev></italic> conductor <italic><abbrev xmlns:xlink="http://www.w3.org/1999/xlink" xlink:title="large base" id="ABBRID0EE6AE" xlink:type="simple">Eb</abbrev></italic> embolar base <italic><abbrev xmlns:xlink="http://www.w3.org/1999/xlink" xlink:title="embolus" id="ABBRID0EJ6AE" xlink:type="simple">Em</abbrev></italic> embolus <italic><abbrev xmlns:xlink="http://www.w3.org/1999/xlink" xlink:title="membranous outgrowth" id="ABBRID0EO6AE" xlink:type="simple">Mo</abbrev></italic> membranous outgrowth. Scale bars 0.1 mm.</p></caption><graphic xmlns:xlink="http://www.w3.org/1999/xlink" xlink:href="zookeys-695-075-g006.jpg" position="float" orientation="portrait" xlink:type="simple" id="oo_153901.jpg"/></fig><!--PageBreak--></tp:treatment-sec><tp:treatment-sec sec-type="notes" id="SECID0EY6AE"><title>Note.</title><p>
            <xref ref-type="bibr" rid="B2">Bakhvalov (1974)</xref> described <italic><tp:taxon-name><tp:taxon-name-part taxon-name-part-type="genus" reg="Meta">Meta</tp:taxon-name-part> <tp:taxon-name-part taxon-name-part-type="species" reg="kirgisicus">kirgisicus</tp:taxon-name-part></tp:taxon-name></italic> only in a key to the orb-weaving spiders of Kyrgyzstan. The type material was not mentioned. In the subsequent paper <xref ref-type="bibr" rid="B3">Bakhvalov (1982)</xref> described the same species as <italic><tp:taxon-name><tp:taxon-name-part taxon-name-part-type="genus" reg="Meta">Meta</tp:taxon-name-part> <tp:taxon-name-part taxon-name-part-type="species" reg="kirgisica">kirgisica</tp:taxon-name-part></tp:taxon-name></italic> on the basis of the holotype female and several paratypes. This description was supplemented with new figures. A year later this species was described again based on the same material and figures (Bakhvalov, 1983). <xref ref-type="bibr" rid="B3">Bakhvalov (1982</xref>, <xref ref-type="bibr" rid="B4">1983</xref>) indicated that types will be deposited in the Laboratory of Entomology of the Institute of Biology of Kirgizian Academy of Sciences. According to Sergei L. Zonstein (pers. comm.), who was working in that laboratory, Bakhvalov never deposited type specimens in the Laboratory of Entomology. After the death of Bakhvalov his private collection was taken by son, and its fate is unknown.</p></tp:treatment-sec><tp:treatment-sec sec-type="diagnosis" id="SECID0E4AAG"><title>Diagnosis.</title><p>Females of <italic><tp:taxon-name><tp:taxon-name-part taxon-name-part-type="genus" reg="Metellina">M.</tp:taxon-name-part> <tp:taxon-name-part taxon-name-part-type="species" reg="kirgisica">kirgisica</tp:taxon-name-part></tp:taxon-name></italic> can be distinguished from sibling <italic><tp:taxon-name><tp:taxon-name-part taxon-name-part-type="genus" reg="Metellina">M.</tp:taxon-name-part> <tp:taxon-name-part taxon-name-part-type="species" reg="orientalis">orientalis</tp:taxon-name-part></tp:taxon-name></italic> by smaller size (carapace 2.0–2.1 long <italic>vs.</italic> 2.7), more developed pattern of carapace (cf. Figs <xref ref-type="fig" rid="F1">4–6</xref> and <xref ref-type="fig" rid="F3">11–12</xref>, <xref ref-type="fig" rid="F3">16</xref>), and proportions of the median plate of epigyne (as long as wide <italic>vs.</italic> wider than long). Males of the two species can be distinguished by the shape of paracymbial spur (<italic><abbrev xmlns:xlink="http://www.w3.org/1999/xlink" xlink:title="spur like process" id="ABBRID0EKCAG" xlink:type="simple">Ps</abbrev></italic>), straight and spine-like in <italic><tp:taxon-name><tp:taxon-name-part taxon-name-part-type="genus" reg="Metellina">M.</tp:taxon-name-part> <tp:taxon-name-part taxon-name-part-type="species" reg="kirgisica">kirgisica</tp:taxon-name-part></tp:taxon-name></italic> and bent claw-like in <italic><tp:taxon-name><tp:taxon-name-part taxon-name-part-type="genus" reg="Metellina">M.</tp:taxon-name-part> <tp:taxon-name-part taxon-name-part-type="species" reg="orientalis">orientalis</tp:taxon-name-part></tp:taxon-name></italic> (cf. Figs <xref ref-type="fig" rid="F4">19</xref> and <xref ref-type="fig" rid="F4">21–22</xref>).</p></tp:treatment-sec><tp:treatment-sec sec-type="description" id="SECID0EMDAG"><title>Description.</title><p>Male. Measurements (male unavailable, specimen lost, palp was illustrated in 80th by YM). Female: total length 4.5–5.5; carapace 2.0–2.1 long, 1.5–1.7 wide. Carapace yellow with complex dark pattern and distinct marginal dark stripe (Figs <xref ref-type="fig" rid="F3">11–12</xref>, <xref ref-type="fig" rid="F3">16</xref>). Legs yellowish with dark annulation and dark spots around base of each spine; femora, tibia and metatarsus of legs with two dark rings, rings of femora thick and thin on tibia and metatarsi; coxae IV with blackish dot (Fig. <xref ref-type="fig" rid="F3">13</xref>); distal half of tibia and metatarsi I and II with row of stiff setae forming a kind of catching basket (Figs <xref ref-type="fig" rid="F3">14–15</xref>). For leg measurements see Table <xref ref-type="table" rid="T2">2</xref>.</p><table-wrap id="T2" position="float" orientation="portrait"><label>Table 2.</label><caption><p>Leg measurements of <italic><tp:taxon-name><tp:taxon-name-part taxon-name-part-type="genus" reg="Metellina">Metellina</tp:taxon-name-part> <tp:taxon-name-part taxon-name-part-type="species" reg="kirgisica">kirgisica</tp:taxon-name-part></tp:taxon-name></italic>.</p></caption><table id="TID0EVNAE" rules="all"><tbody><tr><th rowspan="1" colspan="1">♀</th><th rowspan="1" colspan="1">Fe</th><th rowspan="1" colspan="1">
                    <abbrev xmlns:xlink="http://www.w3.org/1999/xlink" xlink:title="lateral pits" id="ABBRID0EJFAG" xlink:type="simple">Pt</abbrev>
                  </th><th rowspan="1" colspan="1">Ti</th><th rowspan="1" colspan="1">Mt</th><th rowspan="1" colspan="1">Ta</th><th rowspan="1" colspan="1">Total</th></tr><tr><td rowspan="1" colspan="1">I</td><td rowspan="1" colspan="1">2.70</td><td rowspan="1" colspan="1">1.10</td><td rowspan="1" colspan="1">2.85</td><td rowspan="1" colspan="1">2.60</td><td rowspan="1" colspan="1">1.25</td><td rowspan="1" colspan="1">10.50</td></tr><tr><td rowspan="1" colspan="1">II</td><td rowspan="1" colspan="1">2.20</td><td rowspan="1" colspan="1">0.90</td><td rowspan="1" colspan="1">1.80</td><td rowspan="1" colspan="1">2.10</td><td rowspan="1" colspan="1">0.95</td><td rowspan="1" colspan="1">7.95</td></tr><tr><td rowspan="1" colspan="1">III</td><td rowspan="1" colspan="1">1.50</td><td rowspan="1" colspan="1">0.65</td><td rowspan="1" colspan="1">0.90</td><td rowspan="1" colspan="1">1.10</td><td rowspan="1" colspan="1">0.65</td><td rowspan="1" colspan="1">3.80</td></tr><tr><td rowspan="1" colspan="1">IV</td><td rowspan="1" colspan="1">2.15</td><td rowspan="1" colspan="1">0.70</td><td rowspan="1" colspan="1">1.40</td><td rowspan="1" colspan="1">1.55</td><td rowspan="1" colspan="1">0.75</td><td rowspan="1" colspan="1">6.50</td></tr></tbody></table></table-wrap><p>Abdomen with three pairs of humps, anterior the largest, two posterior humps less distinct. Abdomen with distinct pattern as shown on Figs <xref ref-type="fig" rid="F3">11–13</xref>, <xref ref-type="fig" rid="F3">16</xref>; venter with wide light band.</p><p>Palp as in Figs <xref ref-type="fig" rid="F4">20–22</xref>; spination of cymbium not documented; paracymbium with weakly sclerotised ventral arm and large and broad dorsal arm; dorsal arm with spine-like spur (<italic><abbrev xmlns:xlink="http://www.w3.org/1999/xlink" xlink:title="spur like process" id="ABBRID0ECJAG" xlink:type="simple">Ps</abbrev></italic>).</p><p>Epigyne as in Figs <xref ref-type="fig" rid="F5">26–28</xref>, <xref ref-type="fig" rid="F7">37</xref>–<xref ref-type="fig" rid="F8">46</xref>; almost instinct transversal sclerotised plate (<italic><abbrev xmlns:xlink="http://www.w3.org/1999/xlink" xlink:title="sclerotised plate" id="ABBRID0EVJAG" xlink:type="simple">Sp</abbrev></italic>, Fig. <xref ref-type="fig" rid="F8">44</xref>) in front of epigynal plate, epigynal plate twice as wide as long, heavily sclerotised with pair of small lateral pits (<italic><abbrev xmlns:xlink="http://www.w3.org/1999/xlink" xlink:title="lateral pits" id="ABBRID0E5JAG" xlink:type="simple">Pt</abbrev></italic>); median plate (<italic><abbrev xmlns:xlink="http://www.w3.org/1999/xlink" xlink:title="median plate" id="ABBRID0EDKAG" xlink:type="simple">Mp</abbrev></italic>) weakly sclerotised except kind of septum (<italic><abbrev xmlns:xlink="http://www.w3.org/1999/xlink" xlink:title="septum-like sclerotised outgrowth" id="ABBRID0EIKAG" xlink:type="simple">Se</abbrev></italic>), septum twice as thin as median plate; median plate longer than wide; receptacles touching each other consisting of two lobes (Fig. <xref ref-type="fig" rid="F8">46</xref>).</p><fig id="F7" position="float" orientation="portrait"><label>Figures 34–42.</label><caption><p>Epigynes of <italic><tp:taxon-name><tp:taxon-name-part taxon-name-part-type="genus" reg="Metellina">Metellina</tp:taxon-name-part> <tp:taxon-name-part taxon-name-part-type="species" reg="orientalis">orientalis</tp:taxon-name-part></tp:taxon-name></italic> (<bold>34–36, 39</bold>) and <italic><tp:taxon-name><tp:taxon-name-part taxon-name-part-type="genus" reg="Metellina">M.</tp:taxon-name-part> <tp:taxon-name-part taxon-name-part-type="species" reg="kirgisica">kirgisica</tp:taxon-name-part></tp:taxon-name></italic> (<bold>37–42</bold>). <bold>34–35, 37–38, 41</bold> ventral <bold>36, 40, 42</bold> caudal <bold>39</bold> outline of median plate of two species, showing differences in size and proportions <bold>34–36</bold> from Konya Province of Turkey <bold>37–40</bold> from Tajikistan <bold>41–42</bold> from Azerbaijan. Abbreviations: <italic><abbrev xmlns:xlink="http://www.w3.org/1999/xlink" xlink:title="sclerotised plate" id="ABBRID0E6LAG" xlink:type="simple">Sp</abbrev></italic> sclerotized plate <italic><abbrev xmlns:xlink="http://www.w3.org/1999/xlink" xlink:title="septum-like sclerotised outgrowth" id="ABBRID0EEMAG" xlink:type="simple">Se</abbrev></italic> sclerotised outgrowth <italic><abbrev xmlns:xlink="http://www.w3.org/1999/xlink" xlink:title="median plate" id="ABBRID0EJMAG" xlink:type="simple">Mp</abbrev></italic> median plate. Scale bars 0.2 mm</p></caption><graphic xmlns:xlink="http://www.w3.org/1999/xlink" xlink:href="zookeys-695-075-g007.jpg" position="float" orientation="portrait" xlink:type="simple" id="oo_153902.jpg"/></fig><fig id="F8" position="float" orientation="portrait"><label>Figures 43–46.</label><caption><p>Macerated epigyne of <italic><tp:taxon-name><tp:taxon-name-part taxon-name-part-type="genus" reg="Metellina">Metellina</tp:taxon-name-part> <tp:taxon-name-part taxon-name-part-type="species" reg="kirgisica">kirgisica</tp:taxon-name-part></tp:taxon-name></italic>. <bold>43</bold> caudal <bold>44</bold> ventral <bold>45</bold> anterior <bold>46</bold> dorsal. <bold><italic><abbrev xmlns:xlink="http://www.w3.org/1999/xlink" xlink:title="lateral pits" id="ABBRID0EPNAG" xlink:type="simple">Pt</abbrev></italic></bold> lateral pits <bold><italic><abbrev xmlns:xlink="http://www.w3.org/1999/xlink" xlink:title="septum-like sclerotised outgrowth" id="ABBRID0EVNAG" xlink:type="simple">Se</abbrev></italic></bold> sclerotised outgrowth <bold><italic><abbrev xmlns:xlink="http://www.w3.org/1999/xlink" xlink:title="sclerotised plate" id="ABBRID0E2NAG" xlink:type="simple">Sp</abbrev></italic></bold> sclerotized plate. Scale bars 0.2 mm</p></caption><graphic xmlns:xlink="http://www.w3.org/1999/xlink" xlink:href="zookeys-695-075-g008.jpg" position="float" orientation="portrait" xlink:type="simple" id="oo_153903.jpg"/></fig></tp:treatment-sec><tp:treatment-sec sec-type="distribution" id="SECID0EEOAG"><title>Distribution.</title><p>The species was previously known from Kyrgyzstan, Uzbekistan, Turkmenistan (<xref ref-type="bibr" rid="B13">Marusik 1989</xref>; <xref ref-type="bibr" rid="B17">Mikhailov 2013</xref>), and Xinjiang, China (<xref ref-type="bibr" rid="B14">Marusik et al. 2007</xref>). A search for literature records reveals that it was reported also from southeastern Kazakhstan (sub. <italic><tp:taxon-name><tp:taxon-name-part taxon-name-part-type="genus" reg="Metellina">M.</tp:taxon-name-part> <tp:taxon-name-part taxon-name-part-type="species" reg="orientalis">orientalis</tp:taxon-name-part></tp:taxon-name></italic>: <xref ref-type="bibr" rid="B20">Spassky 1952</xref>). New material studied in this work reveals its occurrence in Tajikistan and eastern Azerbaijan (Fig. <xref ref-type="fig" rid="F9">47</xref>).</p><fig id="F9" position="float" orientation="portrait"><label>Figure 47.</label><caption><p>Distribution records of <italic><tp:taxon-name><tp:taxon-name-part taxon-name-part-type="genus" reg="Metellina">Metellina</tp:taxon-name-part> <tp:taxon-name-part taxon-name-part-type="species" reg="orientalis">orientalis</tp:taxon-name-part></tp:taxon-name></italic> (circle) and <italic><tp:taxon-name><tp:taxon-name-part taxon-name-part-type="genus" reg="Metellina">M.</tp:taxon-name-part> <tp:taxon-name-part taxon-name-part-type="species" reg="kirgisica">kirgisica</tp:taxon-name-part></tp:taxon-name></italic> (square).</p></caption><graphic xmlns:xlink="http://www.w3.org/1999/xlink" xlink:href="zookeys-695-075-g009.jpg" position="float" orientation="portrait" xlink:type="simple" id="oo_153904.jpg"/></fig></tp:treatment-sec><tp:treatment-sec><!--Section generated to contain objects referenced in tp:taxon-treatment.--><fig id="F2" position="float" orientation="portrait"><label>Figures 7–10.</label><caption><p>Abdomen of <italic><tp:taxon-name><tp:taxon-name-part taxon-name-part-type="genus" reg="Metellina">Metellina</tp:taxon-name-part> <tp:taxon-name-part taxon-name-part-type="species" reg="kirgisica">kirgisica</tp:taxon-name-part></tp:taxon-name></italic> (<bold>7–8</bold>) from Azerbaijan and <italic><tp:taxon-name><tp:taxon-name-part taxon-name-part-type="genus" reg="Metellina">M.</tp:taxon-name-part> <tp:taxon-name-part taxon-name-part-type="species" reg="orientalis">orientalis</tp:taxon-name-part></tp:taxon-name></italic> (<bold>9–10</bold>) from Erzincan Province of Turkey. <bold>7, 10</bold> dorsal <bold>8–9</bold> lateral. Scalebars 0.5 mm (<bold>7, 8</bold>); 1 mm (<bold>9, 10</bold>).</p></caption><graphic xmlns:xlink="http://www.w3.org/1999/xlink" xlink:href="zookeys-695-075-g002.jpg" position="float" orientation="portrait" xlink:type="simple" id="oo_153897.jpg"/></fig><fig id="F3" position="float" orientation="portrait"><label>Figures 11–16.</label><caption><p>Somatic characters of <italic><tp:taxon-name><tp:taxon-name-part taxon-name-part-type="genus" reg="Metellina">Metellina</tp:taxon-name-part> <tp:taxon-name-part taxon-name-part-type="species" reg="kirgisica">kirgisica</tp:taxon-name-part></tp:taxon-name></italic> female from Tajikistan. <bold>11–12</bold> habitus, dorsal, showing differences in size and colour pattern <bold>13, 16</bold> habitus, ventral and lateral <bold>14</bold> metatarsus I prolateral, showing row of stiff setae <bold>15</bold> tibia I, prolateral. Scale bars 1 mm (<bold>11, 12, 13, 16</bold>); 0.2 mm (<bold>14</bold>).</p></caption><graphic xmlns:xlink="http://www.w3.org/1999/xlink" xlink:href="zookeys-695-075-g003.jpg" position="float" orientation="portrait" xlink:type="simple" id="oo_153898.jpg"/></fig><fig id="F4" position="float" orientation="portrait"><label>Figures 17–22.</label><caption><p>Male palp of <italic><tp:taxon-name><tp:taxon-name-part taxon-name-part-type="genus" reg="Metellina">Metellina</tp:taxon-name-part> <tp:taxon-name-part taxon-name-part-type="species" reg="orientalis">orientalis</tp:taxon-name-part></tp:taxon-name></italic> (<bold>17–19</bold>) from Azerbaijan and <italic><tp:taxon-name><tp:taxon-name-part taxon-name-part-type="genus" reg="Metellina">M.</tp:taxon-name-part> <tp:taxon-name-part taxon-name-part-type="species" reg="kirgisica">kirgisica</tp:taxon-name-part></tp:taxon-name></italic> (<bold>20–22</bold>). <bold>17</bold> from above <bold>18, 20</bold> ventral <bold>19, 22</bold> dorsal <bold>21</bold> tip of paracymbium with spur. <italic><abbrev xmlns:xlink="http://www.w3.org/1999/xlink" xlink:title="dorso-retrolateral arm" id="ABBRID0EEIAE" xlink:type="simple">Pd</abbrev></italic> dorso-retrolateral arm <italic><abbrev xmlns:xlink="http://www.w3.org/1999/xlink" xlink:title="spur like process" id="ABBRID0EJIAE" xlink:type="simple">Ps</abbrev></italic> spur like process <italic><abbrev xmlns:xlink="http://www.w3.org/1999/xlink" xlink:title="Paracymbium" id="ABBRID0EOIAE" xlink:type="simple">Pv</abbrev></italic> finger-like ventral arm. Scale bars 0.2 mm (<bold>17, 18, 19</bold>).</p></caption><graphic xmlns:xlink="http://www.w3.org/1999/xlink" xlink:href="zookeys-695-075-g004.jpg" position="float" orientation="portrait" xlink:type="simple" id="oo_153899.jpg"/></fig><fig id="F1" position="float" orientation="portrait"><label>Figures 1–6.</label><caption><p>Somatic characters of <italic><tp:taxon-name><tp:taxon-name-part taxon-name-part-type="genus" reg="Metellina">Metellina</tp:taxon-name-part> <tp:taxon-name-part taxon-name-part-type="species" reg="orientalis">orientalis</tp:taxon-name-part></tp:taxon-name></italic>. <bold>1</bold> male habitus, lateral <bold>2–3</bold> anterior part of prosoma showing chelicera with stridulating ridges <bold>4–5</bold> female habitus, dorsal; <bold>6</bold> female habitus, lateral. Scale bars 1 mm (<bold>1, 4, 5, 6</bold>); 0.2 mm (<bold>2</bold>).</p></caption><graphic xmlns:xlink="http://www.w3.org/1999/xlink" xlink:href="zookeys-695-075-g001.jpg" position="float" orientation="portrait" xlink:type="simple" id="oo_153896.jpg"/></fig></tp:treatment-sec><ref-list><ref id="B4"><mixed-citation xmlns:xlink="http://www.w3.org/1999/xlink" xlink:type="simple">
          <person-group><name name-style="western"><surname>Bakhvalov</surname><given-names>VF</given-names></name></person-group> (<year>1983</year>) <article-title>New species of spiders (<tp:taxon-name><tp:taxon-name-part taxon-name-part-type="order">Aranei</tp:taxon-name-part></tp:taxon-name>, <tp:taxon-name><tp:taxon-name-part taxon-name-part-type="family">Araneidae</tp:taxon-name-part></tp:taxon-name>) of USSR fauna.</article-title> <source>Entomologiceskie issledovaniya v Kirgizii</source> <volume>16</volume>: <fpage>86</fpage>–<lpage>94</lpage>. [In Russian]</mixed-citation></ref><ref id="B14"><mixed-citation xmlns:xlink="http://www.w3.org/1999/xlink" xlink:type="simple">
          <person-group><name name-style="western"><surname>Marusik</surname><given-names>YM</given-names></name><name name-style="western"><surname>Fritzén</surname><given-names>NR</given-names></name><name name-style="western"><surname>Song</surname><given-names>DX</given-names></name></person-group> (<year>2007</year>) <article-title>On spiders (<tp:taxon-name><tp:taxon-name-part taxon-name-part-type="order">Aranei</tp:taxon-name-part></tp:taxon-name>) collected in central Xinjiang, China.</article-title> <source><tp:taxon-name><tp:taxon-name-part taxon-name-part-type="phylum">Arthropoda</tp:taxon-name-part></tp:taxon-name> Selecta</source> <volume>15</volume>: <fpage>259</fpage>–<lpage>276</lpage>.</mixed-citation></ref><ref id="B2"><mixed-citation xmlns:xlink="http://www.w3.org/1999/xlink" xlink:type="simple">
          <person-group><name name-style="western"><surname>Bakhvalov</surname><given-names>VF</given-names></name></person-group> (<year>1974</year>) <article-title>Identification key of the spider family <tp:taxon-name><tp:taxon-name-part taxon-name-part-type="family">Araneidae</tp:taxon-name-part></tp:taxon-name> from Kirgizia.</article-title> <source>Entomologiceskie issledovanija v Kirgizii</source> <volume>9</volume>: <fpage>101</fpage>–<lpage>112</lpage>. [In Russian]</mixed-citation></ref><ref id="B3"><mixed-citation xmlns:xlink="http://www.w3.org/1999/xlink" xlink:type="simple">
          <person-group><name name-style="western"><surname>Bakhvalov</surname><given-names>VF</given-names></name></person-group> (<year>1982</year>) <article-title>New species of spiders (<tp:taxon-name><tp:taxon-name-part taxon-name-part-type="order">Aranei</tp:taxon-name-part></tp:taxon-name>, <tp:taxon-name><tp:taxon-name-part taxon-name-part-type="family">Araneidae</tp:taxon-name-part></tp:taxon-name>) from Tyan-Shan.</article-title> <source>Entomologicheskie issledovaniya v Kirgizii</source> <volume>15</volume>: <fpage>136</fpage>–<lpage>140</lpage>. [In Russian]</mixed-citation></ref><ref id="B13"><mixed-citation xmlns:xlink="http://www.w3.org/1999/xlink" xlink:type="simple">
          <person-group><name name-style="western"><surname>Marusik</surname><given-names>YM</given-names></name></person-group> (<year>1989</year>) <article-title>New data on the fauna and synonymy of the USSR spiders (<tp:taxon-name><tp:taxon-name-part taxon-name-part-type="class">Arachnida</tp:taxon-name-part></tp:taxon-name>, <tp:taxon-name><tp:taxon-name-part taxon-name-part-type="order">Aranei</tp:taxon-name-part></tp:taxon-name>).</article-title> In: <person-group><name name-style="western"><surname>Lange</surname><given-names>AB</given-names></name></person-group> (<role>Ed.</role>) <issue-title>Fauna i ekologiya paukov i skorpionov: Arakhnologicheskiy Sbornik.</issue-title> <source>Akademia Nauk SSSR, Moscow</source>, <fpage>39</fpage>–<lpage>52</lpage>. [In Russian]</mixed-citation></ref><ref id="B17"><mixed-citation xmlns:xlink="http://www.w3.org/1999/xlink" xlink:type="simple">
          <person-group><name name-style="western"><surname>Mikhailov</surname><given-names>KG</given-names></name></person-group> (<year>2013</year>) <article-title>The spiders (<tp:taxon-name><tp:taxon-name-part taxon-name-part-type="class">Arachnida</tp:taxon-name-part></tp:taxon-name>: <tp:taxon-name><tp:taxon-name-part taxon-name-part-type="order">Aranei</tp:taxon-name-part></tp:taxon-name>) of Russia and adjacent countries: a non-annotated checklist.</article-title> <source><tp:taxon-name><tp:taxon-name-part taxon-name-part-type="phylum">Arthropoda</tp:taxon-name-part></tp:taxon-name> Selecta Supplement</source> <volume>3</volume>: <fpage>1</fpage>–<lpage>262</lpage>.</mixed-citation></ref><ref id="B20"><mixed-citation xmlns:xlink="http://www.w3.org/1999/xlink" xlink:type="simple">
          <person-group><name name-style="western"><surname>Spassky</surname><given-names>S</given-names></name></person-group> (<year>1952</year>) <article-title>Spiders of the Turanian zoogeographical province.</article-title> <source>Entomologicheskoe Obozrenie</source> <volume>32</volume>: <fpage>192</fpage>–<lpage>205</lpage>. [In Russian]</mixed-citation></ref></ref-list></tp:taxon-treatment>
